# Supplementary material for: Surveillance of HIV Transmitted Drug Resistance in Latin America and the Caribbean: A Systematic Review and Meta-Analysis
Source: PLoS One. 2016 Jun 29;11(6):e0158560. doi: 10.1371/journal.pone.0158560 (PMC4927069; doi:10.1371/journal.pone.0158560)
Supplement: S1 Appendix — (XLSX) [file pone.0158560.s001.xlsx]

## Sheet: Sheet1
StudyID	Region	Country	Subregion	StudyName	Author	Title	Journal	Year of Publication	MedlineID	Median Sample Year	Number of Individuals (Sequences)	Study-Purpose	Site-Type (Risk-group)	Urban vs Rural	Sampling-Method	Recent vs Chronic	Source	Subtype A (%)	Subtype B (%)	Subtype C (%)	Subtype D (%)	Sutype F (%)	Subtype G (%)	CRF02 (%)	CRF01 (%)	Other (%)	Overall-TDR (%)	NRTI-TDR (%)	NNRTI-TDR (%)	PI-TDR (%)	M41L	K65R	D67E	D67G	D67N	T69D	T69i	K70E	K70R	L74I	L74V	V75A	V75M	V75S	V75T	F77L	Y115F	F116Y	Q151M
1	Latin/Caribbean	ARGENTINA	South Cone	Kijak01	Kijak, GH	Resistance profiles to antiretroviral drugs in HIV-1 drug-naive patients in Argentina.	Antivir Ther	2001	11417764	1997	52	TDR	VCT		Sequential Samples		Plasma,PBMC	0	75	0	0	0	0	0	0	25	0	0	0	0	0	0	0	0	0	0	0	0	0	0	0	0	0	0	0	0	0	0	0
2	Latin/Caribbean	BRAZIL	Southeast	Dumans02	Dumans, AT	Prevalence of protease and reverse transcriptase drug resistance mutations over time in drug-naive human immunodeficiency virus type 1-positive individuals in Rio de Janeiro, Brazil.	AAC	2002	12183276	1998	47	TDR	BD	Urban	Available Samples		Plasma	0	96	2	0	2	0	0	0	0	8.5	8.5	0	0	0	0	0	0	0	0	0	0	0	0	0	0	0	0	0	0	0	0	0
3	Latin/Caribbean	BRAZIL	Southeast	Maia Teixeira06	Maia Teixeira, SL	Trends in drug resistance mutations in antiretroviral-naive intravenous drug users of Rio de Janeiro.	J Med Virol	2006	16628575	2000	51	TDR	IVDU Surveillce Program	Urban	Sequential Samples		PBMC	0	83	0	0	15	0	0	0	2	15.4	17.6	2	4.6	4	0	0	0	2	1	0	0	3	0	0	0	0	0	0	0	0	0	0
4	Latin/Caribbean	BRAZIL	Southeast	Varella07	Varella, RB	Human immunodeficiency virus type 1 protease and reverse transcriptase mutation patterns among treatment-naive patients in different stages of infection in Rio de Janeiro, Brazil.	J Med Virol	2007	17596836	2000	50	TDR	HIVC	Urban	Sequential Samples	Recent, Chronic infection	Plasma	0	80	4	0	16	0	0	0	0	0	0	0	0	0	0	0	0	0	0	0	0	0	0	0	0	0	0	0	0	0	0	0
5	Latin/Caribbean	BRAZIL	National	Soares03	Soares, MA	A specific subtype C of human immunodeficiency virus type 1 circulates in Brazil.	AIDS	2003	12478065	2001	93	Diversity (Subtypes)	VCT (MSM 14%, Bi 7%, HES 66%, IDUs 5%)	Urban	Sequential Samples		Plasma	0	56	33	0	9	0	0	0	2	6.5	3.2	2.2	2.6	2	0	0	0	1	0	0	0	0	0	0	0	0	0	0	0	0	0	0
6	Latin/Caribbean	BRAZIL	National	Brindeiro03	Brindeiro, RM	Brazilian network for HIV drug resistance surveillance (HIV-BResNet): A survey of chronically infected individuals.	AIDS	2003	12700457	2001	182	TDR	VCT	Multicenters	Sequential Samples	Chronic infection	Plasma	0	61	29	1	6	0	0	0	3	9.5	6.6	0.5	3.8	5	0	0	0	0	0	0	0	0	0	0	0	0	0	0	0	0	0	0
7	Latin/Caribbean	ANTIGUA AND BARBUDA,TRINIDAD AND TOBAGO,SAINT LUCIA,DOMINICA,GUYANA,MONTSERRAT,GRENADA,SAINT VINCENT AND THE GRENADINES,SURINAME	Caribbean	Vaughan03	Vaughan, HE	Characterization of HIV type 1 clades in the Caribbean using pol gene sequences.	ARHR	2003	14601595	2001	71	TDR	WHO regional office		Available Samples		Plasma	0	99	1	0	0	0	0	0	0	0	0	0	0	0	0	0	0	0	0	0	0	0	0	0	0	0	0	0	0	0	0	0
8	Latin/Caribbean	BRAZIL	Southeast	Pires04	Pires, IL	Prevalence of human immunodeficiency virus drug resistance mutations and subtypes in drug-naive, infected individuals in the army health service of Rio de Janeiro, Brazil.	J Clin Microbiol	2004	14715797	2002	49	TDR	HIVC	Urban	Sequential Samples		Plasma	0	86	2	0	8	0	0	0	4	10.2	10.2	0	0	4	0	0	0	0	1	0	0	0	0	0	0	0	0	0	0	0	0	0
9	Latin/Caribbean	MEXICO	Mesoamerica	Valle-Bahena06	Valle-Bahena, OM	Frequency of protease and reverse transcriptase drug resistance mutations in naive HIV-infected patients.	Arch Med Res	2006	17045121	2002	36	TDR	HIVC (HES 41%, MSM 15.4%, IDUs 13%)	Urban	Sequential Samples	Newly diagnosed	Plasma	0	100	0	0	0	0	0	0	0	2.8	2.8	0	0	0	0	0	0	0	0	0	0	0	0	0	0	0	0	0	0	0	0	0
10	Latin/Caribbean	PERU	Andean	Lama06	Lama, JR	Linking HIV and antiretroviral drug resistance surveillance in Peru: A model for a third-generation HIV sentinel surveillance.	JAIDS	2006	16773026	2002	359	TDR	HIVC (MSM 100%)	Urban	Sequential Samples		Plasma	0	100	0	0	0	0	0	0	0	3.9	2.2	1.1	2.2	2	0	0	0	1	0	0	0	2	0	1	0	0	0	0	2	0	1	1
11	Latin/Caribbean	HONDURAS	Mesoamerica	Lloyd08	Lloyd, B	Prevalence of resistance mutations in HIV-1 infected Hondurans at the beginning of the national antiretroviral therapy program.	ARHR	2008	18366313	2002	336	TDR	HIVC	Urban	Sequential Samples	Chronic infection	Plasma	0	99	0	0	0	0	0	0	1	9.5	7.7	6.8	2.7	4	1	0	1	9	2	0	0	9	1	2	0	0	0	0	0	0	0	0
12	Latin/Caribbean	MEXICO	Mesoamerica	Escoto-Delgadillo05	Escoto-Delgadillo, M	Drug-resistance mutations in antiretroviral-naive patients with established HIV-1 infection in Mexico.	HIV Med	2005	16268822	2002	100	TDR	HIVC		Sequential Samples	Chronic infection	Plasma	0	99	1	0	0	0	0	0	0	15	13	5	0	1	0	0	0	3	1	0	0	2	0	0	1	0	0	0	3	0	0	0
13	Latin/Caribbean	ARGENTINA	South Cone	Dilernia07	Dilernia, DA	HIV type 1 genetic diversity surveillance among newly diagnosed individuals from 2003 to 2005 in Buenos Aires, Argentina.	ARHR	2007	17961105	2003	283	Diversity (Subtypes)	VCT (MSM 47%)	Urban	Sequential Samples	Newly diagnosed Recent infection 88%	Plasma	0	58	1	0	2	0	0	0	39	3.5	1.8	1.1	1.4	3	0	0	0	0	0	0	0	0	0	0	0	0	0	0	0	0	0	0
14	Latin/Caribbean	DOMINICAN REPUBLIC,HAITI,TRINIDAD AND TOBAGO,JAMAICA	Caribbean	Nadai09	Nadai, Y	HIV-1 epidemic in the Caribbean is dominated by subtype B.	PLoS ONE	2009	19279683	2003	67	Diversity (Epidemiology)	VCT		Available Samples		Plasma	0	100	0	0	0	0	0	0	0	6	4.5	1.5	0	0	0	0	1	0	2	0	0	0	0	0	0	0	0	0	0	0	0	0
15	Latin/Caribbean	BRAZIL	South	Rodrigues06	Rodrigues, R	Low prevalence of primary antiretroviral resistance mutations and predominance of HIV-1 clade C at polymerase gene in newly diagnosed individuals from south Brazil.	Virus Res	2006	16332398	2004	93	TDR	VCT (MSM 15%, HES 85%)	Urban	Sequential Samples	Newly diagnosed	Plasma	0	33	57	1	5	0	0	0	4	5.2	2.2	3.2	0	1	0	0	0	0	0	0	0	0	0	0	0	0	0	0	0	0	0	0
16	Latin/Caribbean	ARGENTINA	South Cone	Petroni06	Petroni, A	Update on primary HIV-1 resistance in Argentina: Emergence of mutations conferring high-level resistance to nonnucleoside reverse transcriptase inhibitors in drug-naive patients.	JAIDS	2006	16773027	2004	52	TDR	HIVC (HES 52%, MSM 35%)	Urban	Sequential Samples	Recent infection (seroconversion + western blo	Plasma	0	69	0	0	0	0	0	0	31	7.7	1.9	5.8	0	1	0	0	0	0	0	0	0	0	0	0	0	0	0	0	0	0	0	0
17	Latin/Caribbean	BRAZIL	Southeast	Sanabani11	Sanabani, SS	Characterization of partial and near full-length genomes of HIV-1 strains sampled from recently infected individuals in Sao Paulo, Brazil.	PLoS ONE	2011	22022460	2004	50	TDR	HIVC (MSM 80%)	Urban	Sequential Samples	Recent infection (seroconversion + ELISA)	PBMC	0	94	6	0	0	0	0	0	0	10	4	4	4	0	0	0	0	0	0	0	0	0	0	0	0	0	0	0	0	0	0	0
18	Latin/Caribbean	BRAZIL	Southeast	Gonsalez07	Gonsalez, CR	Drug resistance among chronic HIV-1-infected patients naive for use of anti-retroviral therapy in Sao Paulo city.	Virus Res	2007	17686543	2005	103	TDR	HIVC (HES)	Urban	Available Samples	Chronic infection	Plasma	0	90	0	0	9	0	0	0	1	2.9	1	1.9	1	0	0	0	0	0	0	0	0	0	0	0	0	0	0	0	0	0	0	0
19	Latin/Caribbean	BRAZIL	Southeast	Brigido07	Brigido, LF	HIV type 1 subtype C and CB Pol recombinants prevail at the cities with the highest AIDS prevalence rate in Brazil.	ARHR	2007	18160017	2006	193	Diversity (Subtypes)	HIVC	Urban	Sequential Samples	Recent, Chronic infection	Plasma	0	28	59	0	9	0	0	0	4	9.7	6.7	6.7	1.8	3	0	0	0	3	0	0	0	1	0	0	0	1	0	0	1	0	0	0
20	Latin/Caribbean	BRAZIL	South	Ferreira08	Ferreira, JL	Molecular characterisation of newly identified HIV-1 infections in Curitiba, Brazil: Preponderance of clade C among males with recent infections.	Mem Ins Oswaldo Cruz	2008	19148420	2006	49	TDR	VCT (MSM 30%)	Urban	Sequential Samples	Newly diagnosed; Recent infection 4.6%	Plasma	0	61	37	0	2	0	0	0	0	6.1	2	4.1	0	0	0	0	0	0	0	0	0	1	0	0	0	0	0	0	0	0	0	0
21	Latin/Caribbean	BRAZIL	South	de Medeiros11	de Medeiros, RM	Co-circulation HIV-1 subtypes B, C, and CRF31_BC in a drug-naive population from Southernmost Brazil: Analysis of primary resistance mutations.	J Med Virol	2011	21837783	2006	99	TDR	HIVC	Urban	Available Samples		PBMC	0	35	64	0	1	0	0	0	0	7.1	2	3	2	0	0	0	1	1	0	0	0	1	0	0	0	0	0	0	0	0	0	0
22	Latin/Caribbean	BRAZIL	Central West	Cardoso09	Cardoso, LP	HIV-1 pol phylogenetic diversity and antiretroviral resistance mutations in treatment naive patients from central west Brazil.	J Clin Virol	2009	19682948	2007	95	TDR	HIVC (HES 49%, MSM 26%)	Urban	Sequential Samples		Plasma	0	82	4	0	9	0	0	0	5	10.3	6.3	4.2	3.1	1	0	0	0	0	0	0	0	0	0	0	0	0	0	0	0	0	0	0
23	Latin/Caribbean	VENEZUELA	Andean	Castillo09	Castillo, J	Surveillance of HIV type 1 drug resistance among naive patients from Venezuela.	ARHR	2009	19954301	2007	65	TDR (WHO Sur-Method)	HIVC	Urban	Sequential Samples (WHO Sur)		Plasma	0	100	0	0	0	0	0	0	0	12.3	1.5	3.1	8.1	0	0	0	0	1	0	0	0	0	0	0	0	0	0	0	0	0	0	0
24	Latin/Caribbean	BRAZIL	Southeast	de Sa-Filho09	de Sa-Filho, DJ	HIV type 1 diversity from newly diagnosed patients in Santos metropolitan area/Brazil.	ARHR	2009	19689200	2007	30	TDR	HIVC	Urban	Available Samples	Newly diagnosed	PBMC	0	77	6	0	16	0	0	0	1	23.3	10	13.3	3.3	0	0	0	0	0	0	0	0	0	0	0	0	1	0	0	0	0	0	0
25	Latin/Caribbean	BRAZIL	South	Santos11	Santos, AF	Primary HIV-1 drug resistance in the C-terminal domains of viral reverse transcriptase among drug-naive patients from southern Brazil	J Clin Virol	2011	21975076	2007	85	Diversity (3 prime RT subdomains)	HIVC		Sequential Samples		Plasma	0	55	39	0	7	0	0	0	-1	9.2	4.7	4.7	3.3	0	1	0	0	1	0	0	0	0	0	0	0	0	0	0	0	0	0	0
26	Latin/Caribbean	BRAZIL	Northeast	Arruda10	Arruda, E	Intermediate prevalence of HIV type 1 primary antiretroviral resistance in Ceara State, Northeast Brazil.	ARHR	2010	20929346	2008	74	TDR	HIVC (MSM 55%)	Urban 84%	Sequential Samples		Plasma	0	86	5	0	8	0	0	0	1	9.5	4.1	2.7	4.1	2	0	0	0	2	0	0	0	0	0	0	0	0	0	0	0	0	0	0
27	Latin/Caribbean	BRAZIL	Central West	Carvalho11	Carvalho, BC	Moderate prevalence of transmitted drug resistance and interiorization of HIV type 1 subtype C in the inland north state of Tocantins, Brazil.	ARHR	2011	21417758	2008	51	TDR	HIVC (HES 73%, MSM 17%)		Sequential Samples		Plasma	0	81	6	0	13	0	0	0	0	11.5	3.9	5.9	1.9	1	0	0	1	0	0	0	0	0	0	0	0	0	0	0	0	0	0	0
28	Latin/Caribbean	BRAZIL	South	Graf11	Graf, T	HIV-1 genetic diversity and drug resistance among treatment naive patients from southern Brazil: An association of HIV-1 subtypes with exposure categories.	J Clin Virol	2011	21622023	2008	82	TDR	HIVC (HES 71%, MSM 22%, IDUs 5%)	Urban	Available Samples		PBMC	0	17	82	0	1	0	0	0	0	12.2	7.3	3.7	3.7	2	0	0	0	0	0	0	0	0	0	0	0	1	0	0	0	0	0	0
29	Latin/Caribbean	BRAZIL	Central West	Ferreira11	Ferreira, AS	Moderate prevalence of transmitted drug resistance and high HIV-1 genetic diversity in patients from Mato Grosso State, Central Western Brazil.	J Med Virol	2011	21678433	2008	89	TDR	HIVC (HES 87%, MSM 8%)		Sequential Samples		Plasma	0	83	11	0	5	0	0	0	1	6.5	4.5	1.1	1.1	1	0	0	0	1	0	0	0	0	0	0	0	0	0	0	0	0	0	0
30	Latin/Caribbean	MEXICO	Mesoamerica	Avila-Rios12	Avila-Rios, S	National prevalence and trends of HIV transmitted drug resistance in Mexico	PLoS ONE	2012	22110765	2008	1639	TDR	HIVC	Multicenters	Sequential Samples		Plasma	0	100	0	0	0	0	0	0	0	6.7	4	1.8	1.8	19	0	0	0	8	4	0	0	1	1	0	0	1	0	0	0	0	0	0
31	Latin/Caribbean	BRAZIL	Central West	da Silveira12	da Silveira, AA	HIV type 1 molecular epidemiology in pol and gp41 genes among naive patients from Mato Grosso do Sul State, central western Brazil.	ARHR	2012	21790471	2008	48	TDR	HIVC	Urban	Sequential Samples		Plasma	0	78	14	0	8	0	0	0	0	6.1	6.2	0	0	0	0	0	0	0	0	0	0	0	0	0	0	2	0	0	0	0	0	0
32	Latin/Caribbean	PERU	Andean	Soria12	Soria, J	Transmitted HIV resistance to first-line antiretroviral therapy in Lima, Peru.	ARHR	2012	21819256	2008	36	Diversity (Sequencing Methods Comparison)	HIVC		Sequential Samples		Plasma,PBMC	0	100	0	0	0	0	0	0	0	2.8	0	2.8	0	0	0	0	0	0	0	0	0	0	0	0	0	0	0	0	0	0	0	0
33	Latin/Caribbean	EL SALVADOR	Mesoamerica	Murillo12	Murillo, W	Prevalence of transmitted HIV-1 drug resistance among female sex workers and men who have sex with men in El Salvador, Central America.	J Med Virol	2012	22930496	2008	119	TDR	VCT (MSM, CSW)		Resp-Driven Sampling	Recent, Chronic infection	Plasma	0	100	0	0	0	0	0	0	0	9.2	4.2	5.9	0.8	1	0	0	1	1	0	0	0	0	0	0	0	0	0	0	0	0	0	0
34	Latin/Caribbean	BRAZIL	South	Gaspareto12	Gaspareto, KV	Genetic diversity and primary resistance among HIV-1-positive patients from Maringa, Parana, Brazil.	Rev Inst Med Trop Sao Paulo	2012	22850992	2009	48	TDR	HIVC	Urban	Sequential Samples		Plasma	0	54	31	0	15	0	0	0	0	2.1	0	0	2.1	0	0	0	0	0	0	0	0	0	0	0	0	0	0	0	0	0	0	0
35	Latin/Caribbean	BRAZIL	National	Alencar13	Alencar, C	HIV genotypes and primary drug resistance among HIV seropositive blood donors in Brazil: Role of infected blood donors as sentinel populations for molecular surveillance of HIV.	JAIDS	2013	23507660	2009	287	TDR	BD		Sequential Samples		Plasma	0	79	5	1	15	0	0	0	0	12	4.2	7	3	3	0	0	0	2	1	0	0	0	0	0	0	1	0	0	0	0	0	0
36	Latin/Caribbean	BRAZIL	Southeast	Ferreira13	Ferreira, JL	Transmitted drug resistance among people living with HIV/AIDS at major cities of Sao Paulo State, Brazil.	Adv Virol	2013	23401688	2009	221	TDR	HIVC, VCT		Sequential Samples		Plasma,PBMC	0	84	8	0	7	0	0	0	1	7.6	2.3	5.4	1.4	3	0	0	0	0	0	0	0	0	0	0	0	1	0	0	1	0	0	0
37	Latin/Caribbean	CUBA	Caribbean	Machado12	Machado, LY	Transmitted HIV yype 1 drug resistance in newly diagnosed Cuban patients.	ARHR	2012	22985307	2010	183	TDR	VCT		Sequential Samples	Recent, Chronic infection	Plasma	0	72	1	17	4	4	0	0	2	15.5	11.5	10.9	1.5	0	0	2	0	2	0	0	0	3	0	0	0	0	0	0	2	0	0	0
38	Latin/Caribbean	EL SALVADOR	Mesoamerica	Holguin13	Holguin, A	Transmitted drug-resistance in human immunodeficiency virus-infected adult population in El Salvador, Central America.	Clin Microbiol Infect.	2013	23782115	2010	61	TDR	National Reference Lab		Sequential Samples		Dried Blood Spot	0	100	0	0	0	0	0	0	0	4.1	0	3.3	1.4	0	0	0	0	0	0	0	0	0	0	0	0	0	0	0	0	0	0	0
39	Latin/Caribbean	GUATEMALA	Mesoamerica	Avila-Rios15	Avila-Rios, S	HIV-1 drug resistance surveillance in antiretroviral treatment-naïve individuals from a reference hospital in Guatemala, 2010-2013.	ARHR	2015	NA	2012	1084	TDR	National Reference Lab	Urban	Sequential Samples	Recent, Chronic infection	Plasma	0	98	1	0	0	0	0	0	1	7.3	1.8	4.9	1	4	0	3	0	1	1	0	0	0	0	2	0	1	0	1	1	0	0	0
40	Latin/Caribbean	ARGENTINA	South Cone	Pando11	Pando, MA	Incidence of HIV type 1 infection, antiretroviral drug resistance, and molecular characterization in newly diagnosed individuals in Argentina: A Global Fund project.	ARHR	2011	NA	2007	214	TDR	VCT	Urban	Sequential Samples	Recent, Chronic infection	Plasma	0	58	2	0	1	0	0	0	39	8.4	4.2	5.6	3.3	4	0	0	0	2	0	0	0	1	0	1	0	0	0	0	0	0	0	0
41	Latin/Caribbean	ARGENTINA	South Cone	Rodriguez-Rodriguez13	Rodriguez-Rodriguez, N	Increasing trends in primary NNRTI resistance among newly HIV-1 diagnosed individuals in Buenos Aires, Argentina.	JIAS	2013	NA	2011	197	TDR	VCT	Urban	Sequential Samples (WHO Sur)	Recent, Chronic infection	Plasma	0	46	0	0	0	0	0	0	54	7.9	1.3	5.9	1.3	0	0	0	0	1	0	0	0	1	0	0	0	0	0	0	0	0	0	0
42	Latin/Caribbean	CHILE	South Cone	Afani05	Afani, A	Resistencia primaria a terapia antirretroviral en pacientes con infección por VIH/SIDA en Chile.	Rev Med Chile	2005	NA	2002	60	TDR	National Reference Lab	Urban	Sequential Samples	Chronic infection	Plasma	NA	NA	NA	NA	NA	NA	NA	NA	NA	1.7	0	1.7	0	0	0	0	0	0	0	0	0	0	0	0	0	0	0	0	0	1	0	0
43	Latin/Caribbean	CHILE	South Cone	Afani10	Afani, A	Prevalencia de resistencia primaria en pacientes con infección reciente por VIH-1 en Chile.	Rev Med Chile	2010	NA	2007	74	TDR	National Reference Lab	Urban	Sequential Samples	Chronic infection	Plasma	NA	NA	NA	NA	NA	NA	NA	NA	NA	2.7	1.4	1.4	0	1	0	0	0	0	0	0	0	0	0	0	0	0	0	0	0	0	0	0
44	Latin/Caribbean	CHILE	South Cone	Rios07	Rios, M	Antiretroviral drug resistance and phylogenetic diversity of HIV-1 in Chile.	J Med Virol	2007	NA	2003	79	TDR	National Reference Lab	Urban	Available Samples	Chronic infection	Plasma	0	85	0	0	1	0	0	0	14	5.1	5.1	0	0	1	0	0	0	0	0	0	0	1	1	0	0	0	0	0	0	0	0	0
45	Latin/Caribbean	COLOMBIA	Andean	DiazGranados09	DiazGranados, CA	Antiretroviral drug resistance in HIV-infected patients in Colombia.	Int J Infect Dis	2010	NA	2007	103	TDR	HIVC	Urban	Sequential Samples	Chronic infection	Plasma	NA	NA	NA	NA	NA	NA	NA	NA	NA	5.8	2.9	4.9	1	0	0	0	0	0	0	0	0	0	0	0	0	0	0	0	0	0	0	0
46	Latin/Caribbean	HONDURAS	Mesoamerica	Murillo10	Murillo, W	Transmitted drug resistance and type of infection in newly diagnosed HIV-1 individuals in Honduras.	J Clin Virol	2010	NA	2006	200	TDR	HIVC	Urban	Available Samples	Recent, Chronic infection	Plasma	0	99	0	0	0	0	0	0	1	7	3	5	0.5	0	0	0	0	0	0	0	1	0	0	0	0	0	0	0	0	0	0	0
47	Latin/Caribbean	CUBA	Caribbean	Perez07	Perez, L	Genotypic resistance to antiretroviral drugs in patients infected with several HIV type 1 genetic forms in Cuba.	ARHR	2007	NA	2003	250	TDR	National Reference Lab	Urban	Sequential Samples	Chronic infection	Plasma	0	44	4	0	0	3	1	0	48	3.6	3.6	0	0	4	0	0	0	0	0	0	0	1	0	0	0	0	0	0	0	0	0	0
48	Latin/Caribbean	DOMINICAN REPUBLIC	Caribbean	Myers12	Myers, JE	Transmitted drug resistance among antiretroviral-naive patients with established HIV type 1 infection in Santo Domingo, Dominican Republic and review of the Latin American and Caribbean Literature.	ARHR	2012	NA	2009	103	TDR	National Reference Lab	Urban	Sequential Samples	Chronic infection	Plasma	0	100	0	0	0	0	0	0	0	7.8	1	6.8	0	0	0	0	0	0	0	0	0	0	0	0	0	0	0	0	0	0	0	0
49	Latin/Caribbean	PERU	Andean	Rangel09	Rangel, HR	Prevalence of antiretroviral drug resistance among treatment-naive and treated HIV-infected patients in Venezuela.	Mem Ins Oswaldo Cruz	2009	NA	2007	63	TDR	HIVC	Urban	Available Samples	Chronic infection	Plasma	0	100	0	0	0	0	0	0	0	11	9.5	3.2	1.6	0	0	0	0	0	0	0	0	1	0	0	0	0	0	0	0	0	0	0
50	Latin/Caribbean	BRAZIL	National	Inocencio09	Inocencio, LA	Brazilian network for HIV drug resistance surveillance: a survey of individuals recently diagnosed with HIV.	JIAS	2009	NA	2008	210	TDR	HIVC	Urban	Sequential Samples	Recent, Chronic infection	Plasma	0	73	15	0	7	0	0	0	5	6.7	1.9	2.9	2.4	1	0	0	0	0	1	0	0	0	0	0	0	0	0	0	0	0	0	0
51	Latin/Caribbean	BRAZIL	National	de Moraes14	de Moraes Soares, CMP	Prevalence of transmitted HIV-1 antiretroviral resistance among patients initiating antiretroviral therapy in Brazil: a surveillance study using dried blood spots.	JIAS	2014	NA	2010	329	TDR	HIVC	Urban	Sequential Samples (WHO Sur)	Recent, Chronic infection	Dried Blood Spot	0	65	18	0	6	0	0	0	12	11.8	6.9	4.9	3.9	9	1	0	1	4	2	0	0	1	1	0	0	1	0	0	1	0	0	0
52	Latin/Caribbean	BRAZIL	National	Sprinz09	Sprinz, E	Primary antiretroviral drug resistance among HIV type 1-infected individuals in Brazil.	ARHR	2009	NA	2007	387	TDR	HIVC	Urban	Sequential Samples	Recent, Chronic infection	Plasma	0	66	13	0	0	0	0	0	21	5.2	1.8	3.6	1	2	0	0	0	2	3	0	0	0	0	0	0	0	0	0	0	0	0	0
53	Latin/Caribbean	VENEZUELA	Andean	Delgado01	Delgado, E	Analysis of HIV type 1 protease and reverse transcriptase sequences from Venezuela for drug resistance-associated mutations and subtype classification: A UNAIDS study.	ARHR	2001	NA	1999	31	TDR	National Reference Lab	Urban	Available Samples	Chronic infection	Plasma	0	97	0	0	0	0	0	0	3	3.2	3.2	0	0	0	0	0	0	0	0	0	0	1	0	0	0	0	0	0	0	0	0	0
54	Latin/Caribbean	CHILE	South Cone	Acevedo07	Acevedo, W	Detección de resistencia primaria en pacientes chilenos infectados por VIH.	Rev Med Chile	2007	NA	2005	25	TDR	National Reference Lab	Urban	Available Samples	Recent infection (seroconversion + ELISA)	PBMC	NA	NA	NA	NA	NA	NA	NA	NA	NA	12	8	8	0	0	0	0	0	1	0	0	0	0	0	0	0	0	0	1	0	0	0	0
55	Latin/Caribbean	VENEZUELA	Andean	Bouchard07	Bouchard, M	HIV type 1 drug resistance among naive patients from Venezuela.	ARHR	2007	NA	2003	20	TDR	National Reference Lab	Urban	Available Samples	Chronic infection	PBMC	0	100	0	0	0	0	0	0	0	5	5	0	0	0	0	0	0	0	0	0	0	0	0	0	0	0	0	0	0	0	0	0
56	Latin/Caribbean	MEXICO	Mesoamerica	Viani07	Viani, RM	Prevalence of primary HIV-1 drug resistance in pregnant women and in newly diagnosed adults at Tijana General Hospital, Baja California, Mexico	Int J STD AIDS	2007	NA	2004	41	TDR	HIVC	Urban	Sequential Samples	Recent, Chronic infection	Plasma	NA	NA	NA	NA	NA	NA	NA	NA	NA	2.5	2.5	0	0	0	0	0	0	0	0	0	0	0	0	0	0	0	0	0	0	0	0	0
57	Latin/Caribbean	MEXICO	Mesoamerica	Bertagnolio12	Bertagnolio, S	Transmitted HIV drug resistance among drug-naive subjects recently infected with HIV in Mexico City: A World Health Organization survey to classify resistance and to field test two alternative patient enrolment methods.	CID	2012	NA	2004	47	TDR	VCT	Urban	Sequential Samples	Recent infection (WHO)	Plasma	0	100	0	0	0	0	0	0	0	6.4	6.4	0	0	0	0	0	0	0	1	0	0	0	0	0	0	0	0	0	0	0	0	0
58	Latin/Caribbean	CUBA	Caribbean	Ruibal01	Ruibal-Brunet, IJ	Genotypic resistance mutations to antiretroviral drugs in HIV-1 B and non-B subtypes from Cuba.	Pan Am J Public Health	2001	NA	1999	27	TDR	National Reference Lab	Urban	Available Samples	Chronic infection	PBMC	18	78	4	0	0	0	0	0	0	7.4	7.4	0	0	1	0	0	0	1	1	0	0	0	0	0	0	0	0	0	0	0	0	0
59	Latin/Caribbean	BRAZIL	National	Sa-Ferreira07	Sa-Ferreira, JA	Human immunodeficiency virus-1 subtypes and antiretroviral drug resistance profiles among drug-naïve Brazilian blood donors	Transfusion	2007	NA	2002	74	TDR	National Reference Lab	Urban	Available Samples	Chronic infection	Plasma	0	84	0	0	3	0	0	0	13	1.4	1.4	0	0	1	0	0	0	0	0	0	0	0	0	0	0	0	0	0	0	0	0	0
60	Latin/Caribbean	BRAZIL	National	Bermudez-Aza11	Bermudez-Aza, EH	Antiretroviral drug resistance in a respondent-driven sample of HIV-infected men who have sex with men in Brazil.	JAIDS	2011	NA	2009	99	TDR	HIVC	Urban	Resp-Driven Sampling	Recent, Chronic infection	Plasma	0	67	5	0	16	0	0	0	12	21.4	15	5.5	3.9	3	0	0	0	3	3	0	0	0	0	0	0	2	0	0	0	0	0	0
61	Latin/Caribbean	BRAZIL	Southeast	Eyer-Silva05	Eyer-Silva, WA	A genotyping study of human immunodeficiency virus type-1 drug resistance in a small Brazilian municipality.	Mem Ins Oswaldo Cruz	2005	NA	2003	27	TDR	HIVC	Urban	Sequential Samples	Recent, Chronic infection	Plasma	0	100	0	0	0	0	0	0	0	0	0	0	0	0	0	0	0	0	0	0	0	0	0	0	0	0	0	0	0	0	0	0
62	Latin/Caribbean	BRAZIL	Southeast	Eyer-Silva07	Eyer-Silva, WA	Prevalence of HIV type 1 drug resistance mutations in treatment-naïve and experienced patients from resource-limited settings with universal access to antiretroviral therapy: a survey in two small Brazilian cities.	Mem Ins Oswaldo Cruz	2008	NA	2005	50	TDR	HIVC	Urban	Available Samples	Recent, Chronic infection	PBMC	0	81	0	1	8	0	2	0	8	2	2	0	0	0	0	0	0	1	0	0	0	0	0	0	0	0	0	0	0	0	0	0
63	Latin/Caribbean	BRAZIL	Southeast	Varella09	Varella, RB	Differential evolution of human inmmunodeficiency virus type 1 protease and reverse transcriptase genes between HAART-failing and naïve-treated individuals.	Curr HIV Res	2009	NA	2000	71	TDR	HIVC	Urban	Available Samples	Recent, Chronic infection	Plasma	NA	NA	NA	NA	NA	NA	NA	NA	NA	1.4	1.4	0	0	0	0	0	0	0	0	0	0	0	0	0	0	0	0	0	0	0	0	0
64	Latin/Caribbean	BRAZIL	Southeast	Tupinambas13	Tupinambas, U	Transmitted human immunodeficiency virus-1 drug resistance in a cohort of men who have sex with men in Belo Horizonte, Brazil - 1996-2012.	Mem Ins Oswaldo Cruz	2013	NA	2003	64	TDR	VCT	Urban	Sequential Samples	Recent, Chronic infection	Plasma	0	69	6	0	17	0	0	0	8	14.1	7.8	6.2	4.7	2	0	0	0	1	1	0	1	1	0	0	0	0	0	0	1	0	0	0
65	Latin/Caribbean	BRAZIL	Southeast	Barreto06	Barreto, CC	Trends in antiretroviral drug resistance and clade distributions among HIV-1-infected blood donors in Sao Paulo, Brazil.	JAIDS	2006	NA	2000	335	TDR	Blood donors	Urban	Sequential Samples	Recent, Chronic infection	Plasma	0	81	4	0	7	0	0	0	8	5.4	3.6	0.9	1.5	5	0	0	0	0	0	0	0	1	0	0	1	0	0	0	0	0	0	1
66	Latin/Caribbean	BRAZIL	Southeast	Sucupira07	Sucupira, MC	High levels of primary antiretroviral resistance genotypic mutations and B/F recombinants in Santos, Brazil.	AIDS Patient Care & STDs	2007	NA	2000	90	TDR	VCT	Urban	Sequential Samples	Recent, Chronic infection	Plasma	0	54	2	0	0	0	0	0	44	20	15.6	1.1	5.6	4	0	0	1	0	0	0	0	2	2	0	0	0	0	0	0	0	0	0
67	Latin/Caribbean	BRAZIL	Southeast	Prellwitz14	Prellwitz, IM	HIV behind bars: Human immunodeficiency virus cluster analysis and drug resistance in a reference correctional unit from southern Brazil.	PLoS ONE	2013	NA	2009	31	TDR	Inmates	Urban	Available Samples	Chronic infection	Plasma	0	13	34	0	0	0	0	0	53	6.5	0	3.2	3.2	0	0	0	0	0	0	0	0	0	0	0	0	0	0	0	0	0	0	0
68	Latin/Caribbean	ARGENTINA	South Cone	Pando07	Pando, MA	High genetic variability of HIV-1 in female sex workers from Argentina.	Retrovirology	2007	NA	2001	16	TDR	FSW	Urban	Resp-Driven Sampling	Chronic infection	PBMC	0	19	13	0	0	0	0	0	68	12.5	12.5	6.3	0	1	0	0	0	0	0	0	0	0	0	1	0	0	0	0	0	0	0	0
69	Latin/Caribbean	BRAZIL	Central West	Cardoso10	Cardoso, LP	HIV-1 primary and secondary antiretroviral drug resistance and genetic diversity among pregnant women from central Brazil.	J Med Virol	2010	NA	2003	35	TDR	Pregnant women	Urban	Resp-Driven Sampling	Chronic infection	Plasma	0	66	4	0	7	0	0	0	23	0	0	0	0	0	0	0	0	0	0	0	0	0	0	0	0	0	0	0	0	0	0	0
70	Latin/Caribbean	BRAZIL	Central West	da Costa13	da Costa, ZB	Transmitted HIV resistance among pregnant young women infected with HIV-1 in Brazil.	AIDS Patient Care & STDs	2013	NA	2011	18	TDR	Pregnant women	Urban	Resp-Driven Sampling	Recent, Chronic infection	Plasma	0	55	17	0	6	0	0	0	22	22.2	16.7	0	16.7	2	0	0	0	0	0	0	0	0	0	0	0	0	0	0	0	0	0	0
71	Latin/Caribbean	BRAZIL	Northeast	de Medeiros06	de Medeiros, RM	Primary resistance of human immunodeficiency virus type 1 in a reference center in Recife, Pernambuco, Brazil.	Mem Ins Oswaldo Cruz	2006	NA	2003	84	TDR	HIVC	Urban	Sequential Samples	Chronic infection	Plasma	0	73	1	0	23	0	0	0	4	3.6	3.6	0	0	2	0	0	0	0	0	0	0	0	0	0	0	0	0	0	0	0	0	0
72	Latin/Caribbean	BRAZIL	Northeast	Cavalcanti12	Cavalcanti, AM	Primary resistance of HIV to antiretroviral among individuals recently diagnosed at voluntary counselling and testing centres in the metropolitan region of Recife, Pernambuco.	Mem Ins Oswaldo Cruz	2012	NA	2008	130	TDR	VCT	Urban	Resp-Driven Sampling	Recent, Chronic infection	Plasma	0	57	3	0	38	0	0	0	2	4.6	1.5	3.8	0.8	0	0	0	0	0	0	0	0	0	0	0	0	0	0	0	0	0	0	0
73	Latin/Caribbean	CUBA	Caribbean	Perez13	Perez, L	Antiretroviral drug resistance in HIV-1 therapy-naive patients in Cuba	Infection, Genetics and Evolution	2013	NA	2009	152	TDR	National Reference Lab	Urban	Resp-Driven Sampling	Chronic infection	Plasma	1	31	6	0	1	1	0	0	60	12.5	8.6	6.6	2.6	5	0	0	0	4	1	0	0	1	0	1	0	0	0	0	0	0	1	0
74	Latin/Caribbean	JAMAICA	Caribbean	Hamilton12	Hamilton, CLC	Analysis of protease and reverse transcriptase genes of HIV for antiretroviral drug resistance in Jamaican Adults	ARHR	2012	NA	2009	72	TDR	HIVC	Urban	Resp-Driven Sampling	Chronic infection	Plasma	0	100	0	0	0	0	0	0	0	9.7	5.6	5.6	1.4	1	0	0	0	0	0	0	0	0	0	0	0	0	0	0	0	0	0	0
75	Latin/Caribbean	BRAZIL	Southeast	Pilotto13	Pilotto, JH	Moderate prevalence of transmitted drug resistance mutations among antiretroviral-naive HIV-infected pregnant women in Rio de Janeiro, Brazil	ARHR	2013	NA	2007	197	TDR	Pregnant women	Urban	Resp-Driven Sampling	Chronic infection	Plasma	0	81	1	0	10	0	0	0	8	10.7	5.6	2	3	2	0	0	0	1	0	0	0	0	1	0	0	0	0	0	0	0	0	0
76	Latin/Caribbean	BRAZIL	Northeast	Soares-Moura15	Soares-Moura, ME	HIV-1 transmitted drug resistance and genetic diversity among patients from Piauí State, Northeast Brazil	J Med Virol	2015	NA	2012	89	TDR	HIVC	Urban	Resp-Driven Sampling	Chronic infection	Plasma	0	87	1	0	1	0	0	0	11	10.1	2.2	4.5	3.4	1	0	0	0	1	0	0	0	0	0	0	0	0	0	0	0	0	0	0
77	Latin/Caribbean	BRAZIL	Northeast	Soares-Moura15b	Soares-Moura, ME	Low rate of transmitted drug resistance may indicate low access to antiretroviral treatment in Maranhao State, Northeast Brazil	ARHR	2015	NA	2012	106	TDR	HIVC	Urban	Sequential Samples	Chronic infection	Plasma	0	81	3	0	2	0	0	0	14	3.8	1.9	1.9	0	0	0	0	0	0	0	0	0	0	0	0	0	0	0	0	0	0	0	0
78	Latin/Caribbean	BRAZIL	Southeast	Teixeira14	Teixeira, ML	High rates of baseline antiretroviral resistance among HIV-infected pregnant women in an HIV referral centre in Rio de Janeiro, Brazil	Int J STD AIDS	2014	NA	2011	173	TDR	Pregnant women	Urban	Resp-Driven Sampling	Chronic infection	Plasma	1	85	2	0	10	0	0	0	2	8.7	1.2	8.1	0.6	1	0	0	0	0	0	0	0	0	0	0	0	0	0	0	0	0	0	0
79	Latin/Caribbean	BRAZIL	Southeast	de Souza-Guimaraes14	de Souza-Guimaraes, PM	Transmitted drug resistance among recently diagnosed adults and children in Sao Paulo, Brazil	ARHR	2015	NA	2013	186	TDR	HIVC	Urban	Sequential Samples	Chronic infection	Plasma	0	71	7.5	0	7.5	0	0	0	14	11.2	3.8	5.9	2.2	2	0	0	0	0	0	0	0	0	0	0	0	0	0	0	0	0	0	0
80	Latin/Caribbean	ARGENTINA	South Cone	Cecchini15	Cecchini, D	Primary HIV resistance in Buenos Aires metropolitan area	Medicina (Buenos Aires)	2015	NA	2012	91	TDR	National Reference Lab	Urban	Sequential Samples	Chronic infection	Plasma	2	53	0	0	0	0	0	0	45	12.1	4.4	7.7	2.2	3	0	0	0	1	0	0	0	0	0	0	0	0	0	0	0	0	0	0
81	Latin/Caribbean	JAMAICA	Caribbean	Barrow13	Barrow, GJ	HIV-1 drug resistance in treatment-naive, chronically infected patients in Jamaica	Antivir Ther	2013	NA	2011	79	TDR	HIVC	Urban	Sequential Samples	Chronic infection	Plasma	NA	NA	NA	NA	NA	NA	NA	NA	NA	10.1	1.3	8.9	0	0	0	0	0	0	0	0	0	0	0	0	0	0	0	0	0	0	0	0
[truncated: 74 more columns]
